# Supplementary material for: Application of Physiologically Based Pharmacokinetic Modeling to Predict Maternal Pharmacokinetics and Fetal Exposure to Oxcarbazepine
Source: Pharmaceutics. 2022 Nov 3;14(11):2367. doi: 10.3390/pharmaceutics14112367 (PMC9693517; doi:10.3390/pharmaceutics14112367)
Supplement: Supplementary file 1 [file pharmaceutics-14-02367-s001.zip]

Archive with 1 entries (1 files):
- pharmaceutics-1923896-supplementary.pdf
